# Supplementary material for: Activation of G Proteins by Guanine Nucleotide Exchange Factors Relies on GTPase Activity
Source: PLoS One. 2016 Mar 17;11(3):e0151861. doi: 10.1371/journal.pone.0151861 (PMC4795700; doi:10.1371/journal.pone.0151861)
Supplement: S1 Simulations — (IPYNB) [file pone.0151861.s003.ipynb]

# %% [markdown]
# Simulations and figures 

This Jupyter notebook contains annotated Python 3 code suitable for reproducing Fig. 2 and Fig. 3 in *'Activation of G proteins by guanine nucleotide exchange factors relies on GTPase activity'*.

First we need to setup the Python environment, we use the packages: `sympy` for symbolic mathematics; `numpy` for its array tools; `scipy` for integration of the ODE model; and `matplotlib` for plotting.

# %% [code]
from sympy import symbols, lambdify, sqrt
from numpy import linspace, array, arange
from scipy.integrate import odeint
import matplotlib.pyplot as plt
%matplotlib inline

# %% [markdown]
Next we use `sympy` to define variables for the parameters, and summary parameters.

# %% [code]
# symbolic setup for parameters
k1, k2, k3, k4 = symbols('k_1 k_2 k_3 k_4', postive = True)
k5, k6, k7, k8 = symbols('k_5 k_6 k_7 k_8', postive = True)
kase, km = symbols('k_ase K_m', positive=True)
gdp, gtp = symbols('[GDP] [GTP]', postive=True)
g0, e0, f0 = symbols('g0 e0 f0', positive=True)

# symbolic setup for summary parameters
K1d, K1g, K1t = symbols('K_1^d K_1^g K_1^t', positive=True)
K2d, K2g, K2t = symbols('K_2^d K_2^g K_2^t', positive=True)
K0, K1, K2, Ks = symbols('K_0 K_1 K_2, K_s', positive=True)
kfwd, kappa, kappa_hat = symbols("k_fwd kappa kappa_hat", positive=True)

# %% [markdown]
## Figure 2

The following section includes the code for the ODE model, and code to simulate and plot the ODE model to produce each subfigure in Fig. 2.

First we define the ODE model, suitable for numerical integration using `scipy.integrate.odeint`.

# %% [code]
def ode_model(x, t, p, gtpase=None, stim=lambda t: 1):
    """ODE model for mass-action G protein-GEF and -GTPase interactions.
    
    Keyword arguments:
    x -- the current concentrations of the intermediate enzyme complexes.
    t -- the current time.
    p -- a dictionary of parameters, must include values for:
        k1, k2, k3, k4, k5, k6, k7, k8, kase, km (if gtpase = 'GAP'),
        gdp, gtp, e0, f0 (if gtpase = 'GAP').
    gtpase -- the type of GTPase in the system, either:
        - 'GTPase' for (exponential) intrinsic GTPase activity.
        - 'GAP' for (Michaelis-Menten) GAP activity.
        - None for no GTPase activity
    stim -- a time dependent multiple applied to the the value of p[e0].
        Must be a function with a single argument (time).
    """
    # separate vector of concentrations into variables:
    #   g_gdp = GDP-bound G protein (inactive)
    #   g_gtp = GTP-bound G protein (active)
    #   eg_gdp = GDP-bound G protein, bound to GEF
    #   eg_gtp = GTP-bound G protein, bound to GEF
    #   eg_gtp = nucleotide-free G protein bound to GEF
    g_gdp, g_gtp, eg_gdp, eg_gtp, eg = x
    
    # the model is stimulated by increasing e0 = total GEF concentration
    #   from this we need to calculate e = free GEF concentration
    #   however, after the stimulation is removed, we can have e negative
    #   in this case we set e to zero
    #   (free enzyme is removed from the system when possible)
    e = p[e0]*stim(t) - eg_gdp - eg_gtp - eg
    e = e if e > 0 else 0
    
    # different models for distinct types of GTPase activity
    if gtpase == 'GTPase': # exponential decay
        fase = p[kase]*g_gtp
    elif gtpase == 'GAP':  # Michaelis-Menten
        fase = p[kase]*g_gtp*p[f0]/(p[km] + g_gtp)
    else:
        fase = 0
    
    # set rates of change, from the definition of the ODE system
    dg_gdp  = - p[k1]*e*g_gdp + p[k2]*eg_gdp + fase
    dg_gtp  = - p[k5]*e*g_gtp + p[k6]*eg_gtp - fase
    deg_gdp = - (p[k2] + p[k3])*eg_gdp + p[k1]*e*g_gdp + p[k4]*eg*p[gdp]
    deg_gtp = - (p[k6] + p[k7])*eg_gtp + p[k5]*e*g_gtp + p[k8]*eg*p[gtp]
    deg     = - eg*(p[k4]*p[gdp] + p[k8]*p[gtp]) + p[k3]*eg_gdp + p[k7]*eg_gtp

    return [dg_gdp, dg_gtp, deg_gdp, deg_gtp, deg]

# %% [markdown]
Next, we define some helper functions to do each specific simulation.

# %% [code]
def simulation(p, gtpase=None):
    """Simulate the ODE model, given parameters and type of GTPase activity.
    
    Keyword arguments:
    p -- a dictionary of parameters, must include values for:
        k1, k2, k3, k4, k5, k6, k7, k8, kase, km (if gtpase = 'GAP'),
        gdp, gtp, e0, f0 (if gtpase = 'GAP').
    gtpase -- the type of GTPase in the system, either:
        - 'GTPase' for (exponential) intrinsic GTPase activity.
        - 'GAP' for (Michaelis-Menten) GAP activity.
        - None for no GTPase activity
    """
    # choose sensible initial conditions, based on kappa
    kappa = k2*k4*k5*k7*gdp/(k1*k3*k6*k8*gtp)
    g_gdp = (kappa*g0/(kappa + 1)).subs(params)
    g_gtp = (g0/(kappa + 1)).subs(params)
    ics1 = [g_gdp, g_gtp, 0, 0, 0]
    
    # simulate ODE model to reach steady-state, use as new initial conditions
    ics2 = odeint(ode_model, ics1, linspace(0, 200, 100), (p, gtpase))[-1]
    
    # define stimulation
    stim = lambda t: 10 if (10 < t <= 20) else 1
    
    # simulate the model
    # tcrit=[10,11,20,21] so odeint knows to pay extra care at the critical points
    #    at addition and removal of GEF
    t = linspace(0, 30, 100)
    x = array(odeint(ode_model, ics2, t, (p, gtpase, stim), tcrit=[10,11,20,21])).T
    
    # return time, and the solutions as proportions of total G protein
    return (t, x/p[g0])

# %% [markdown]
Finally we define some helper functions to plot each specific simulation.

# %% [code]
def plot_shade_region(x1, x2, y1=0, y2=1):
    """Add shading to the background of plot."""
    plt.fill([x1, x2, x2, x1], [y1, y1, y2, y2], color='grey', alpha=0.2, linewidth=0.0)
    
def plot_axes(ax):
    """Consistent plot frame and border styles."""
    plt.tight_layout()
    for spine in ax.spines.values(): spine.set_visible(False)
    ax.xaxis.set_ticks_position('bottom')
    ax.yaxis.set_ticks_position('left')
    ax.tick_params(axis='both', pad=2)
    
def plot_g_gxp_annotation(x, y, gxp, color, xshift=(0.92,0), yshift=(1,0.02)):
    """Add text annotation."""
    text_x = x*xshift[0] + xshift[1]
    text_y = y*yshift[0] + yshift[1]
    plt.text(text_x, text_y, "G", color=color, size=9, ha="right", va="bottom")
    plt.text(text_x, text_y, " " + gxp, color=color, size=6, ha="left", va="bottom")
    
def plot_simulation(t, x, figsize = (4.5/2.54, 3.5/2.54), colors = ("#2299DD","#DD9922")):
    """Plot a simulation."""
    # setup figure
    fig, ax = plt.subplots(figsize=figsize)
    
    # plot the concentrations of inactive G protein
    plt.plot(t, x[0], c=colors[0], clip_on=False)
    plot_g_gxp_annotation(t[-1], x[0][-1], "GDP", colors[0])
    
    # plot the concentrations of active G protein
    plt.plot(t, x[1], c=colors[1], clip_on=False)
    plot_g_gxp_annotation(t[-1], x[1][-1], "GTP", colors[1])
    
    # add shading to show stimulation
    plot_shade_region(10, 20)
    
    # setup axes
    plt.yticks([0,1], size=6);
    plt.xticks([0,10,20,30], size=6)
    plt.ylabel("proportion of\ntotal G protein", size=7, labelpad=-3)
    plt.xlabel("time, s", size=7, labelpad=-3)
    plot_axes(ax)

# %% [markdown]
### Figures 2D-F (reversible model)

# %% [code]
params = {k1:  74, k2: 55, k3: 21, k4: 11, k5: 100, k6: 55, k7: 19, k8: 0.6,
          gtp: 305, gdp: 36, g0: 4.6, e0: 0.1, f0: 0.57, kase: 2.1, km: 0.43}

# figure 2D
plot_simulation(*simulation(params))
plt.savefig("../figures/fig2D.pdf", dpi=300, transparent=True)

# figure 2E
plot_simulation(*simulation(params, 'GTPase'))
plt.savefig("../figures/fig2E.pdf", dpi=300, transparent=True)

# figure 2F
plot_simulation(*simulation(params, 'GAP'))
plt.savefig("../figures/fig2F.pdf", dpi=300, transparent=True)

# %% [markdown]
### Figures 2A-C (irreversible model)

# %% [code]
params_irrev = params.copy(); params_irrev[k7] = 0

# figure 2A
plot_simulation(*simulation(params_irrev))
plt.savefig("../figures/fig2A.pdf", dpi=300, transparent=True)

# figure 2B
plot_simulation(*simulation(params_irrev, 'GTPase'))
plt.savefig("../figures/fig2B.pdf", dpi=300, transparent=True)

# figure 2C
plot_simulation(*simulation(params_irrev, 'GAP'))
plt.savefig("../figures/fig2C.pdf", dpi=300, transparent=True)

# %% [markdown]
## Figure 3

Given our set of parameters (defined above), we need to calculate the summary parameters.

# %% [code]
# definition of summary parameters
sum_params_def = {
    K1d : k1*k6*k8*gtp + k1*k4*k6*gdp + k1*k4*k7*gdp, 
    K2d : k4*k5*k7*gdp,
    K1g : k1*k3*k6 + k1*k3*k7,
    K2g : k5*k7*k2 + k5*k7*k3,
    K1t : k1*k3*k8*gtp,
    K2t : k5*k8*k2*gtp + k5*k8*k3*gtp + k2*k4*k5*gdp, 
    K0  : k6*k8*k2*gtp + k6*k8*k3*gtp + k2*k4*k6*gdp + k2*k4*k7*gdp, 
    K1  : K1d + K1g + K1t, 
    K2  : K2d + K2g + K2t,
    Ks  : K0/(K1*kappa + K2),
    kfwd  : k1*k3*k6*k8*gtp,
    kappa : k2*k4*k5*k7*gdp/(k1*k3*k6*k8*gtp)}

# calculate numerical values of summary parameters
sum_params = {k:v.subs(sum_params_def).subs(params) for k, v in sum_params_def.items()}

# display values
print("Summary parameters:")
for k,v in sum_params.items():
    print("%10s = %.3g" % (k,v))

# %% [markdown]
Next we need to define some helper functions for the following plots.

# %% [code]
def plot_kappa_max(x1, x2):
    """Plot maximum and annotation, defined from kappa."""
    y = 1/(sum_params[kappa] + 1)
    plt.plot([x1, x2], [y]*2, 'r--', zorder=-10)
    plt.text(x2, y, "maximum = 1/(1+κ)", color="r", size=8, ha="right", va="bottom")
    
def plot_axes2(ax, xlabel):
    """Consistent plot scales and labels, as well as plot frame and border styles."""
    plt.xscale('log')
    plt.xlabel(xlabel, size=9)
    plt.ylim(0, 0.3)
    plt.yticks(arange(0, 0.4, 0.1))
    plt.ylabel("steady-state proportion\nof active G protein", size=9)
    plot_axes(ax)
    
def plot_simulation_values(ax, nonstim, fun, arrow_rad=0.2):
    """Simulate the ODE model, given parameters and type of GTPase activity.
    
    Keyword arguments:
    ax -- plot axes.
    nonstim -- the non-stimulated concentration of GEF.
    fun -- the function to apply to obtain the y values.
    arrow_rad -- the radius of the curve of the arrow.
    """
    stim = nonstim*10 # assuming stimulated = 10x reference value
    y_nonstim = fun(nonstim)
    y_stim = fun(stim)
    # plot the markers
    plt.plot(nonstim, y_nonstim, 'ko', markersize=4.5, zorder=10, markeredgecolor="none")
    plt.plot(stim, y_stim, 'ks', markersize=4, markeredgecolor="none")
    # add arrow annotation
    ax.annotate("", xy=(stim, y_stim), xytext=(nonstim, y_nonstim), \
        arrowprops=dict(arrowstyle="-", connectionstyle="arc3,rad=%f" % arrow_rad, \
                        shrinkA=5, shrinkB=5, linewidth=0.5, edgecolor="k"))
    ax.annotate("", xy=(stim, y_stim), xytext=(nonstim, y_nonstim), \
        arrowprops=dict(arrowstyle="-|>", connectionstyle="arc3,rad=%f" % arrow_rad, \
                        shrinkB=2, facecolor="k", edgecolor="none"))

# %% [markdown]
### Figure 3A

# %% [code]
# the concentration of active G protein as a function of e0
b = 0.5*(e0 - g0 + (kappa + 1)*Ks)
g_gtp_eqn = (-b + sqrt(b**2 + (kappa + 1)*Ks*g0))/(g0*(kappa + 1))
g_gtp_f = lambdify(e0, g_gtp_eqn.subs(sum_params).subs({g0:params[g0]}))

# define x,y values for the plot
x = 10**linspace(-2, 3, 200)
y = [g_gtp_f(e0_val) for e0_val in x]

# do plot
fig, ax = plt.subplots(figsize=(7/2.54, 5/2.54))
plt.plot(x, y, 'k', clip_on=False)
plot_kappa_max(min(x), max(x))
plot_shade_region(0.01, 0.1)
plot_simulation_values(ax, params[e0], g_gtp_f)

plot_axes2(ax, "[GEF]")
plt.savefig("../figures/fig3A.pdf", transparent=True)

# %% [markdown]
### Figure 3B

# %% [code]
# the concentration of active G protein as a function of e0/kase
e0_kase = symbols('e0_kase')
bhat = 0.5*(K0 + K1*g0 + (kappa + 1)*kfwd*e0_kase)
g_gtp_eqn2 = (- bhat + sqrt(bhat**2 + (K2 - K1)*kfwd*g0*e0_kase))/(g0*(K2 - K1))
g_gtp_f2 = lambdify(e0_kase, g_gtp_eqn2.subs(sum_params).subs({g0:params[g0]}))

# define x,y values for the plot
x = 10**linspace(-3, 2, 200)
y = [g_gtp_f2(e0_val) for e0_val in x]

# do plot
fig, ax = plt.subplots(figsize=(7/2.54, 5/2.54))
plt.plot(x, y, 'k', clip_on=False)
plot_kappa_max(min(x), max(x))
plot_shade_region(0.01, 10)
plot_simulation_values(ax, params[e0]/params[kase], g_gtp_f2, -0.2)

plot_axes2(ax,"[GEF] per unit GTPase activity")
plt.savefig("../figures/fig3B.pdf", transparent=True)

# %% [code]
